# Supplementary material for: Do Active Commuters Feel More Competent and Vital? A Self-Organizing Maps Analysis in University Students
Source: Int J Environ Res Public Health. 2022 Jun 13;19(12):7239. doi: 10.3390/ijerph19127239 (PMC9223208; doi:10.3390/ijerph19127239)
Supplement: Supplementary file 1 [file ijerph-19-07239-s001.zip]

Archive with 1 entries (1 files):
- ijerph-1735513-supplementary.xlsx
