# Supplementary material for: Do Active Commuters Feel More Competent and Vital? A Self-Organizing Maps Analysis in University Students
Source: Int J Environ Res Public Health. 2022 Jun 13;19(12):7239. doi: 10.3390/ijerph19127239 (PMC9223208; doi:10.3390/ijerph19127239)
Supplement: Supplementary file 1 [file ijerph-19-07239-s001.zip › ijerph-1735513-supplementary.xlsx]

## Sheet: Boys
BMI	PPA	Vitality	MVPA	Walking	Bike	cluster	age	ses
21.95	4.71	6	1200	0	150	1	18	4
24.82	4.38	5.17	90	0	180	1	18	2
21.55	4.24	6.33	280	0	210	1	19	2
21.6	4.43	6	550	0	180	1	19	4
20.99	3.76	4.33	1680	0	0	1	19	3
23.89	4.05	3.33	600	0	300	1	19	3
25.83	4.9	5.17	510	40	100	1	20	4
24.38	5.19	5.83	480	0	100	1	20	3
20.13	4.76	5.17	1680	0	0	1	20	3
27.17	4.81	4.83	1620	84	0	1	20	3
21.04	4.33	4.5	570	20	80	1	21	3
23.51	4.38	5.33	270	46	100	1	21	2
22.4	4.71	5	260	0	60	1	22	3
21.6	4.14	6	1620	10	16	1	22	4
22.4	4.81	6.17	360	0	80	1	22	3
22.55	4.71	6	450	0	56	1	22	3
21.91	5.48	5.67	600	0	60	1	23	4
23.55	4.71	6.5	1200	0	60	1	23	4
22.22	4.71	5.5	1440	0	120	1	23	4
23.24	4.86	6.33	720	0	64	1	23	3
22.4	4.57	5.33	990	0	210	1	24	3
21.6	4.52	4	240	0	210	1	24	4
24.69	4.48	5.33	480	60	120	1	24	3
22.41	4.1	5.83	1260	16	90	1	25	4
20.28	4.38	4.67	150	24	120	1	25	3
23.43	4.62	5.5	600	6	120	1	26	3
24.91	5.29	4.33	600	40	90	1	26	3
20.34	4.48	5.83	2520	100	0	1	28	3
22.1	4.86	5.5	960	100	0	2	19	3
25.06	5	4.33	1190	128	0	2	19	4
20.75	4.52	5.5	480	150	60	2	19	3
22.4	4.19	5	1200	100	0	2	19	3
24.06	3.81	5.33	960	100	0	2	20	3
21.37	4.62	4.67	420	50	0	2	20	2
28.36	4.33	5.17	450	100	0	2	21	4
23.46	4.9	5.5	750	120	0	2	21	3
22.28	4.67	5.5	720	100	0	2	21	3
23.51	NaN	5.5	540	120	40	2	21	2
24.54	4.38	5.17	360	80	0	2	22	3
24.31	4.24	5.5	1080	50	0	2	22	4
24.22	4.57	5.33	630	100	0	2	22	3
24.12	4.38	5.33	360	100	0	2	22	3
19.32	4.95	5.17	215	120	0	2	22	3
25.56	4.76	5.5	480	120	0	2	23	3
23.33	4.71	5.67	720	200	0	3	18	4
21.95	3.9	4.33	420	300	0	3	18	2
24.07	3.9	5.17	510	200	0	3	18	3
24.16	5.24	4.67	100	200	0	3	18	1
25	4.29	4.83	750	200	0	3	19	3
24.54	5.14	3.83	120	200	0	3	20	3
19.54	4.67	3.83	240	350	0	3	20	3
25.38	4.14	5.17	60	210	0	3	20	2
23.67	4.57	4.33	750	150	0	3	20	3
23.15	4.1	5.17	900	150	0	3	20	3
21.22	4.1	5.5	270	180	0	3	20	3
22.65	4.52	4	600	200	0	3	20	3
21.97	4.81	4.33	0	300	0	3	20	3
25.95	4.29	5.67	120	220	20	3	20	3
25.38	4.33	5.67	0	490	0	3	21	2
21.27	5	5.5	150	160	0	3	21	2
22.34	4.29	4.5	450	200	0	3	21	3
23.65	4.48	3.83	1260	250	0	3	21	3
24.7	4.33	4.33	600	150	0	3	21	4
21.13	4.19	6	180	300	0	3	21	3
27.17	4.81	6.17	495	200	0	3	22	4
22.99	5	5.33	660	160	0	3	22	3
25.43	4.14	6.17	240	200	0	3	22	3
27.72	3.9	5.17	375	250	0	3	22	1
24.21	4.71	6	540	240	0	3	23	4
23.08	4.24	5.5	315	450	0	3	24	3
17.71	3.62	6	90	400	0	3	24	3
24.9	5	4	1080	250	0	3	26	2
27.76	4.29	5.5	570	180	0	3	26	3
20.11	4.62	6.33	30	75	0	4	18	3
30.25	4.95	5.33	1260	16	0	4	19	3
23.39	4.81	6.5	720	0	0	4	19	3
24.06	4.76	6	420	60	0	4	19	3
24.57	4.48	6.83	270	100	0	4	19	4
21.72	4.62	5.83	1200	100	20	4	19	3
24.42	4.48	6	720	100	0	4	19	1
20.07	5.38	5.83	0	50	0	4	19	1
21.6	4.24	6.17	360	150	0	4	20	3
22.41	5.52	7	720	120	0	4	20	1
23.94	4.81	6	450	100	0	4	20	3
21.91	4.71	6.17	900	100	0	4	20	3
23.39	3.86	7	900	150	0	4	21	3
24.39	5.14	6	270	120	0	4	21	3
26	5.24	7	0	0	0	4	21	3
22.23	4.52	6.33	660	150	0	4	21	2
24.69	4.81	6.67	0	100	0	4	22	3
24.42	4.86	7	0	0	0	4	22	4
19.87	5.52	4.83	1050	0	0	4	22	3
23.37	5.05	6.17	870	0	0	4	22	3
22.05	5.24	5.33	720	0	0	4	22	3
23.52	4.57	6.17	450	160	0	4	22	3
22.53	5	6.33	480	90	0	4	22	3
19.16	5.76	7	320	100	0	4	22	3
24.9	4.76	6.17	450	100	0	4	22	3
25.61	4.1	7	1080	100	0	4	22	3
22.92	5.14	6	960	70	0	4	22	3
22.23	5.14	5.5	1110	0	0	4	22	3
22.4	4.9	6.67	1080	0	0	4	22	4
20.02	5.14	6.33	840	50	0	4	23	4
23.2	5.19	6.83	720	160	0	4	23	3
23.1	4.9	5.83	630	36	0	4	23	3
23.46	5.76	7	1200	0	25	4	23	4
22.88	5.19	5.67	450	128	0	4	23	4
21.45	5.24	5.83	540	150	0	4	23	4
22.59	4.62	5.83	600	100	0	4	24	4
23.04	4.95	5.83	300	32	0	4	24	3
20.97	5.05	7	360	120	0	4	24	4
25	5.14	6.33	580	0	50	4	24	3
23.46	5.38	6.83	750	80	0	4	24	2
24.22	5.14	6	720	0	0	4	24	4
22.2	4.57	6.33	360	0	0	4	24	3
23.81	4.52	6.5	375	60	0	4	25	4
24.93	5	5.67	720	4	0	4	25	3
24.88	4.95	5.5	1530	0	0	4	25	3
24.57	5.29	6.17	360	0	0	4	25	3
20.07	5.24	6.17	1440	0	0	4	27	3
22.71	5.67	5.83	200	2	0	4	29	2
28.41	4.38	5	60	10	0	5	19	5
22.66	4.62	5.67	510	0	0	5	19	3
22.06	4.24	5.83	525	80	0	5	19	2
21.55	4.86	5.17	480	0	0	5	19	4
24.42	4.14	5.33	270	0	0	5	19	4
21.6	4.52	5.17	390	50	0	5	19	3
21.54	4	6.5	720	40	0	5	19	4
22.09	4.14	6	720	0	0	5	20	3
20.53	4.33	5.33	360	50	0	5	20	4
22.41	4.38	5.67	240	0	0	5	20	3
24.69	4.1	6.17	540	0	0	5	20	4
22.09	4.43	5.67	375	70	0	5	20	3
24.42	3.71	5.5	720	60	0	5	20	3
22.1	4.52	4.67	840	0	0	5	20	3
21.3	4.9	5.33	225	50	0	5	21	4
24.82	5.1	5.5	240	0	0	5	21	3
23.39	4.76	5.67	120	50	0	5	21	4
21.97	5.1	5.17	150	50	40	5	21	3
24.34	3.9	6	720	100	0	5	21	3
41.97	3.67	6.5	0	70	0	5	22	3
18.52	4.48	5.17	70	0	0	5	22	3
24.45	4.38	5	480	0	0	5	22	3
23.41	NaN	5	720	0	0	5	22	3
22.22	4.48	5.5	120	40	0	5	22	3
26.47	3.86	5.83	600	80	0	5	22	2
25.38	4.67	5.67	480	100	0	5	22	3
25.06	4.52	5.33	240	40	10	5	22	3
23.51	4.95	5.5	330	90	0	5	22	3
24.69	4.33	4.83	315	40	0	5	22	3
22.15	4.52	5.17	360	70	0	5	22	3
22.22	4.67	5.5	180	28	0	5	22	3
23.06	4.86	5.5	480	100	0	5	23	3
20.9	3.95	6.17	270	0	0	5	23	3
26.23	4.19	6.5	390	0	60	5	23	4
25.1	4.57	5.83	240	60	0	5	23	3
26.12	5.14	5.33	180	50	0	5	23	3
22.28	4.24	6.5	450	0	0	5	24	3
22.84	4.48	4.83	360	0	18	5	24	4
25.76	4.1	6.17	0	36	0	5	25	3
23.99	5.19	4.83	480	60	0	5	26	3
26.25	4.38	5.5	720	0	0	5	26	5
23.89	4.48	5.5	660	0	0	5	27	4
24.62	4.95	4.67	600	0	0	5	27	3
24.26	4.38	4.17	660	12	0	6	18	3
20.76	4.05	4.17	0	40	0	6	18	3
25.14	3.1	4.33	480	144	0	6	18	3
22.86	3.95	4.33	150	20	0	6	18	3
21.22	4.1	4.83	0	100	0	6	18	4
19.88	3.9	4.83	240	100	0	6	19	2
21.72	4.52	4	360	100	0	6	19	4
20.76	3.67	5.17	720	36	0	6	19	2
19.75	3.33	2.67	0	100	0	6	19	3
21.27	4.48	4.33	120	120	60	6	19	4
25.01	3.57	2.5	630	50	0	6	19	3
23.51	3.33	3.17	100	250	0	6	19	3
27.15	4.9	2.83	585	0	0	6	20	3
21.71	4.71	2.83	50	150	0	6	20	4
22.94	4.19	4.33	100	100	0	6	20	3
21.6	3.67	3.67	360	50	0	6	20	3
23.12	2.57	4.17	480	50	0	6	20	2
20.9	4.24	4.17	660	70	0	6	20	3
21.06	3.57	3.5	360	30	0	6	21	3
22.89	3.57	3	180	0	0	6	21	3
22.74	4.38	4.83	270	80	40	6	21	3
21.97	3.76	2.5	150	70	0	6	22	3
22.39	4.1	5	0	0	0	6	22	3
22.86	4	3.33	240	0	90	6	22	3
22.53	4.29	4.67	780	100	0	6	22	3
20.59	3.43	3	0	150	0	6	22	3
23.15	3.33	5.17	120	0	0	6	23	4
26.32	3.9	5	0	36	0	6	23	3
21.33	3.62	5.17	480	20	0	6	23	3
28.41	4.9	4	270	4	0	6	23	3
25.93	4.57	4.17	120	0	40	6	25	3
23.74	4	4.17	390	100	0	6	26	3
18.71	3	2.67	0	0	100	6	28	3

## Sheet: girls
BMI	PPA	Vitality	MVPA	Walking	Bike	cluster	age	ses
24.22	4.24	3.5	60	225	0	1	18	3
21.26	4.14	5	0	130	0	1	18	3
17.78	3.86	5	450	300	0	1	18	3
18.93	4.38	4.17	120	200	0	1	18	3
18.83	3.81	4.67	120	300	0	1	18	3
22.83	4.24	4.33	0	200	0	1	18	3
17.58	3.9	4.17	0	150	0	1	18	3
20.57	4.19	4.67	0	100	0	1	18	4
22.39	4.57	5	160	150	0	1	18	3
22.48	3.57	3.33	0	360	0	1	18	3
20.08	3.19	5.17	0	300	0	1	19	3
23.44	4.52	5.33	0	150	0	1	19	3
21.23	4.95	5.33	270	320	0	1	19	3
21.1	4.67	4.5	0	200	0	1	19	4
19.49	4.05	4.67	390	300	0	1	19	3
19.94	3.76	4.83	0	150	0	1	20	3
21.48	4.1	4.5	360	300	0	1	20	3
20.48	3.24	5.17	0	240	0	1	20	3
19.95	3.29	5.5	0	300	0	1	21	3
19.88	4.05	4.83	0	200	0	1	21	3
19.83	4.24	4	0	360	0	1	21	3
20.82	3.81	5	180	140	0	1	21	3
21.36	4.38	5	180	240	0	1	22	3
19.37	4.1	4.5	0	100	0	1	22	3
19.03	4.1	5.83	120	320	0	1	22	3
22.6	4.33	4	0	180	0	1	22	3
16.53	4.38	4.67	0	300	0	1	22	3
20.86	4.05	5	420	300	0	1	22	3
21.94	3.62	4.67	360	200	0	1	23	3
17.63	3.9	4	360	300	0	1	23	3
20.05	4	4.67	60	100	0	1	23	4
22.05	4.24	5.67	270	240	0	1	23	3
18.21	4.05	4.33	0	100	0	1	23	3
21.6	4.33	3.17	180	300	0	1	24	3
17.55	3.86	4.5	60	150	0	1	25	3
21.48	3.95	4.67	90	105	0	1	25	4
21.05	3.67	4.5	210	150	0	1	28	2
19.43	3.95	5.33	30	600	0	1	29	2
18.08	3.43	5.5	240	0	91	2	18	3
18.22	4.1	5	0	32	0	2	18	3
18.34	4.43	4.83	90	50	0	2	18	3
21.05	3.9	6.33	120	32	0	2	18	3
18.75	4.29	6.17	160	150	0	2	18	4
20.89	3.48	6.67	120	50	0	2	18	3
21.3	3.81	5.67	0	100	0	2	18	1
18.44	4.29	4.83	90	80	0	2	18	3
19.37	4	5.67	0	12	0	2	18	3
20.2	4.43	5.5	130	100	0	2	18	3
20.45	4.52	4.67	90	20	0	2	19	4
19.43	4.14	5.33	180	50	0	2	19	3
19.92	3.57	5.33	0	100	0	2	19	3
18.44	3.76	5.17	0	20	0	2	19	3
17.3	4.43	6.17	0	50	0	2	19	3
19.83	3.33	5.83	180	50	0	2	19	4
21	3.86	5.67	270	50	0	2	19	3
18.21	3.86	5.17	0	125	0	2	19	3
19.6	4.38	5	0	40	30	2	19	3
17.78	3.86	6.33	120	60	0	2	19	4
18.67	4.19	6.17	180	140	0	2	19	2
21.08	4.1	5.5	105	100	0	2	19	3
21.56	4.14	4.67	0	60	0	2	19	3
21.26	3.9	5.5	0	120	0	2	19	3
20.76	4.52	4.83	0	0	0	2	19	3
19.53	3.48	5.67	360	40	0	2	19	3
21.88	2.86	6.5	0	0	0	2	19	4
20.96	3.52	5.83	30	75	40	2	19	3
18.07	5	4.5	0	100	0	2	20	3
17.63	4.62	5.33	240	100	0	2	20	4
18.25	3.95	5.67	120	100	0	2	20	3
19.61	3.57	5.5	360	100	0	2	20	3
18.21	3.57	6	0	36	0	2	20	3
18.37	4.33	5.17	0	125	0	2	20	1
17.75	3.43	6	240	50	0	2	20	3
19.56	3.48	6.17	120	42	0	2	20	3
20.55	4.05	5.33	120	20	0	2	20	3
19.49	3.81	4.83	0	40	0	2	20	3
20.44	4	5.67	0	10	0	2	20	4
20.2	4.62	5.83	0	0	0	2	20	4
19.15	4.14	5.67	0	0	0	2	20	4
18.42	4.38	6.33	0	120	0	2	20	3
18.14	3.81	5.5	240	0	0	2	21	3
19.36	3.43	5.5	510	0	0	2	21	3
19.47	4.05	5.17	240	20	0	2	21	3
19.03	3.95	6.17	0	0	0	2	21	3
20.55	3.9	5.83	180	160	30	2	22	3
22.27	4.14	6.17	120	50	0	2	22	2
18.99	4.14	5.33	40	20	0	2	22	3
20.12	4.33	5.83	40	40	60	2	22	3
16.94	4.38	6	0	10	0	2	22	1
21.48	3.86	5.33	120	0	0	2	23	3
21.88	4.24	5	45	40	0	2	24	3
21.79	3.57	5.67	0	0	0	2	24	3
18.2	4.57	4.5	120	0	60	2	25	3
21.67	4.24	6.33	0	0	0	2	26	3
19.43	4.29	5.5	220	90	20	2	26	4
20.17	4.24	6.17	0	0	0	2	26	2
20.2	3.71	5.5	0	60	0	2	27	3
17.3	3.57	5.33	0	30	0	2	27	3
19.05	4.33	5.83	240	50	0	2	28	3
22.06	4.38	5.17	780	80	0	3	18	4
18.34	5.33	5.5	180	100	0	3	18	3
22.31	4.76	5.5	600	10	0	3	18	4
21.48	3.76	5	690	30	0	3	18	3
22.77	4.86	5.17	0	50	0	3	18	3
23.05	4.38	6.17	180	20	0	3	19	2
18.82	4.29	5.17	600	0	0	3	19	3
21.64	4.76	5.5	720	10	0	3	19	3
22.68	4.38	6	0	100	0	3	19	3
21.71	4.33	5.33	360	50	0	3	19	4
20.76	4.29	5.5	300	150	0	3	19	4
20.32	4.19	5.5	480	180	0	3	19	3
27.04	4.81	6.33	480	360	0	3	19	2
20.45	5	6	360	40	0	3	19	3
23.14	4.52	6.17	630	144	0	3	19	4
19.65	5	6.67	240	100	0	3	20	3
22.04	4.33	6.33	150	0	0	3	20	4
22.04	4.43	5.67	360	70	0	3	20	3
22.31	4.95	6	420	100	0	3	20	3
20.82	3.95	5.83	600	0	0	3	20	4
20.81	3.71	5.83	600	100	0	3	20	3
19.09	5.14	5.83	1560	120	60	3	20	5
20.9	4.52	6.5	390	0	80	3	20	4
21.87	4.76	5	960	50	0	3	20	3
21.91	4.81	5.5	690	0	0	3	21	3
20.76	4.95	5.5	720	175	0	3	21	3
20.58	4.71	6	600	140	0	3	21	4
19.96	5.38	6	270	0	0	3	22	4
21.22	4.19	5.5	600	0	0	3	22	3
19.84	4.38	4.83	480	120	0	3	22	3
21.51	4.95	6.17	1920	180	80	3	22	3
22.03	4.57	6.17	120	100	0	3	22	4
21.8	4.29	5.67	320	0	0	3	22	3
20.76	4.24	7	270	100	0	3	22	2
19.53	4.48	5.83	450	60	0	3	22	4
21.88	4.48	6.33	540	60	48	3	22	3
22.66	4.71	6.67	180	150	0	3	23	4
18.78	5.19	6	360	12	80	3	23	4
22.5	4.57	6.17	400	0	0	3	23	3
21.91	4.43	5.33	120	45	0	3	23	3
19.15	4.9	4.67	750	100	0	3	23	3
21.26	5.81	6.67	325	100	0	3	23	3
19.84	4.76	6.5	480	150	0	3	24	3
19.94	4.14	4.67	1260	0	0	3	24	3
18.34	4.38	5.5	360	20	0	3	24	4
17.36	4.71	6.67	960	50	0	3	24	3
21.45	4.1	5.83	480	0	0	3	24	3
18.65	4.62	6.67	90	70	0	3	25	3
22.35	4.38	6	720	0	0	3	25	3
18.65	5	5.5	360	200	0	3	26	2
20.45	4.76	5.5	180	60	0	3	26	3
18.44	3.95	6	810	16	0	3	27	3
18.81	5.24	5.83	280	0	0	3	28	4
19.38	4.86	6.83	570	100	0	3	28	3
20.24	3.05	3.67	600	150	30	4	18	3
22.48	4.05	3.83	0	100	0	4	18	3
19.95	3.33	3.83	0	50	0	4	18	3
20.08	3.14	3.83	480	120	0	4	18	3
19.05	3.48	3.5	0	240	0	4	18	3
22.27	3.81	3	0	50	0	4	18	3
22.32	3.9	3.17	300	40	0	4	18	4
23.8	4.19	3.83	130	0	0	4	18	4
20.57	3.95	2.67	60	0	0	4	18	2
21.67	4.1	4.17	0	50	0	4	18	3
23.74	3.57	3.5	0	50	0	4	19	3
19.38	3.14	3.17	210	100	0	4	19	3
20.32	3.71	4	540	50	0	4	19	3
18.59	3.1	3.67	0	50	0	4	19	3
23.94	3.76	3.67	225	50	0	4	19	3
19	3.81	4	180	50	0	4	19	3
18.13	5.1	3.33	0	50	0	4	19	3
19.59	3.33	3.33	0	150	0	4	19	3
23.73	3.86	3.5	60	50	0	4	19	3
22.1	3.81	3.67	0	0	0	4	19	3
22.23	4	3.5	105	0	90	4	19	3
23.66	3.9	3.83	70	0	90	4	19	3
20.69	3.57	2.33	0	50	0	4	20	4
19.2	3.14	2.83	0	0	0	4	20	1
20.82	3.48	4	30	0	0	4	20	3
20.2	3.71	3.83	300	100	0	4	20	3
21.45	4.05	2.83	180	100	0	4	20	3
23.32	3.62	2.5	1800	200	0	4	20	3
18.73	3.9	2.33	0	40	0	4	20	2
18.59	3.19	3.5	300	50	0	4	21	1
21.08	3.76	2.83	120	75	0	4	21	3
18.42	3.67	3.83	0	100	0	4	21	3
19.26	3.71	4.17	90	30	0	4	21	3
17.57	3.67	4	0	80	0	4	21	3
23.38	4.57	3	0	0	0	4	21	4
21.38	3.1	3	0	120	0	4	22	2
23.11	4.43	3.33	0	20	0	4	22	2
22.59	4	2.5	240	0	0	4	22	3
21.56	3.19	3.17	60	40	0	4	22	3
30.86	3.38	2.17	0	252	0	4	22	3
22.1	4.57	2.67	210	150	0	4	23	4
20.2	3.62	2.33	320	90	0	4	23	4
20.7	3.29	3.33	80	50	0	4	23	3
20.08	3.76	3.67	450	0	0	4	23	1
23.56	3.67	3.17	270	0	0	4	24	3
20.96	3.33	4.17	270	120	0	4	24	3
18.95	4.48	3.67	0	110	0	4	24	3
22.48	3.05	3.17	0	150	0	4	24	3
19.47	3.95	4	240	0	0	4	24	3
17.63	3.67	3.83	0	100	0	4	25	4
20.2	4.67	2.5	60	80	0	4	25	3
21.88	4.29	3.5	150	50	0	4	27	3
20.59	4.24	3.83	210	80	0	4	27	4
22.41	4.14	3.17	120	60	0	4	28	4
21.87	4.43	3.33	90	0	0	4	28	3
23.73	3.57	2.17	150	0	0	4	29	3
29.78	4.38	3.17	0	100	0	5	18	2
22.43	4	4.83	0	70	0	5	18	3
19.6	3.33	4.67	0	125	0	5	18	3
22.27	3.52	4.67	10	100	0	5	18	5
24.61	3.24	4.17	180	50	0	5	18	3
20.69	3.1	4.33	0	30	0	5	18	2
32.87	3.1	3.83	0	20	0	5	19	3
19.6	3.14	5.17	330	40	0	5	19	3
22.67	3.19	5.83	315	100	0	5	19	3
20.31	2.71	4.67	180	20	0	5	19	3
24.61	3.52	4.67	30	182	0	5	19	3
21.45	2.76	5.33	60	30	0	5	19	3
22.65	3.86	4.67	0	24	0	5	20	2
19.43	3.38	4.5	360	75	0	5	20	3
23.73	4	4.67	0	150	0	5	20	3
23.83	2.76	5.5	30	200	0	5	20	3
20.31	3.71	4.83	240	100	0	5	20	3
23.44	3.24	4	180	15	0	5	20	2
21.45	3.57	5.17	120	70	0	5	20	3
18.73	3.14	4.67	480	112	0	5	21	3
23.23	3.24	3.83	300	20	0	5	21	3
23.44	4.05	4.5	0	100	0	5	21	2
19.57	3.38	4.5	0	40	0	5	21	3
22.66	3.76	4.33	0	50	0	5	21	4
23.38	3.43	4.5	0	18	0	5	21	3
22.15	3.57	5.17	240	150	0	5	22	3
20.94	3.38	4.5	480	40	0	5	22	3
22.32	3.62	4.17	75	20	0	5	22	2
22.86	3.33	4.67	0	0	0	5	22	3
21.55	3.52	5.17	280	0	0	5	23	3
26.45	3.24	4	60	100	0	5	23	3
22.86	3.43	4.17	225	160	0	5	23	2
22.66	3.05	4.17	0	105	0	5	23	3
21.23	3.52	4.33	840	100	0	5	24	2
19.72	3.86	4.5	160	0	0	5	24	3
22.03	3.24	4.5	0	0	0	5	24	3
18.52	3.05	4.83	90	72	0	5	25	3
23.66	3.71	4.83	0	50	0	5	25	4
22.98	3.52	4.83	0	100	0	5	25	4
25.56	3.86	4.33	0	150	0	5	28	2
21.3	4.19	5.33	380	0	200	6	18	5
28.93	4.67	5.5	300	270	0	6	18	3
22.49	4.19	5.33	360	0	150	6	19	2
23.18	4.19	5.67	420	90	200	6	19	5
25.3	3.48	4.67	720	100	0	6	19	3
23.39	3.86	5.17	180	11	0	6	20	2
28.39	4.48	4.83	60	60	0	6	20	5
19.33	3.76	6	90	0	200	6	20	3
20.11	4.05	5	5	0	180	6	20	4
29.41	3.95	4	550	170	0	6	20	3
24.49	4.19	6	270	200	0	6	20	2
24.8	3.86	5.33	950	200	0	6	20	4
25.91	4.19	5.17	0	80	0	6	20	2
26.22	3.9	5.67	720	100	0	6	21	3
25.51	4.14	4.67	0	0	150	6	21	4
23.53	4.05	5.17	60	24	0	6	21	3
24.22	4.14	5	450	40	0	6	21	2
26.45	3.95	5.83	0	50	240	6	21	3
21.3	4.38	5.67	30	8	120	6	21	3
21.14	4.71	6.5	1050	0	300	6	22	5
23.8	3.48	3.67	300	0	150	6	22	4
21.67	3.95	6	510	0	200	6	22	3
23.44	4.33	6	120	0	180	6	22	4
23.05	4.05	5.67	0	30	160	6	22	3
19.49	3.33	5.5	690	0	140	6	22	3
21.71	4	5.67	120	8	90	6	22	3
30.86	3.76	5	120	150	0	6	22	4
32.11	3.95	5	0	200	0	6	22	2
23.53	4	4.67	330	6	0	6	23	4
23.88	4.14	5.67	810	0	200	6	23	3
23.44	4.52	5.33	0	0	100	6	23	2
23.05	3.76	5	360	150	0	6	24	3
24.61	3.86	6.17	30	40	200	6	24	3
27.66	4.76	5.17	270	0	0	6	24	2
27.39	4.1	4.83	0	0	0	6	24	2
26.67	4.1	6	90	80	0	6	24	3
25	3.67	5.83	240	150	0	6	25	4
32.39	4.33	5.83	210	0	0	6	27	3
